# Supplementary material for: Proteoglycan SPOCK1 as a Poor Prognostic Marker Promotes Malignant Progression of Clear Cell Renal Cell Carcinoma via Triggering the Snail/Slug-MMP-2 Axis-Mediated Epithelial-to-Mesenchymal Transition
Source: Cells. 2023 Jan 17;12(3):352. doi: 10.3390/cells12030352 (PMC9913795; doi:10.3390/cells12030352)
Supplement: Supplementary file 1 [file cells-12-00352-s001.zip]

Archive with 1 entries (1 files):
- cells-2128495-supplementary.pdf
